# Supplementary material for: ELMO1 signaling is a promoter of osteoclast function and bone loss
Source: Nat Commun. 2021 Aug 17;12:4974. doi: 10.1038/s41467-021-25239-6 (PMC8371122; doi:10.1038/s41467-021-25239-6)
Supplement: Supplementary file 5 — Source Data [file 41467_2021_25239_MOESM5_ESM.xlsx]

## Sheet: Figure 1
Whole body bone mineral density in indicated strains of mice by DEXA scans (biological replicates)
Fig. 1c
Opg+/+	Opg–/–
0.0492	0.0342
0.0499	0.0358
0.0511	0.0348
0.0481
Fig. 1d
Elmo1+/+Opg+/+ (16-wk)	Elmo1+/–Opg–/– (16-wk)	Elmo1–/–Opg–/– (16-wk)	Elmo1+/+Opg+/+ (30-wk)	Elmo1+/–Opg–/– (30-wk)	Elmo1–/–Opg–/– (30-wk)
0.0461	0.0376	0.0399	0.0488	0.0363	0.0405
	0.0394	0.0401		0.0353	0.0395
	0.0358	0.0399		0.0365	0.0415
	0.0363	0.0441		0.0361	0.0466
	0.0363	0.0441			0.041
	0.0399	0.043			0.0395
		0.0396			0.0382
		0.0435
		0.0498
MicroCT analysis of L5 vertebra in indicated strains of mice (biological replicates)
Fig. 1e
Trabecular number (1/mm)		Trabecular spacing (mm)
Elmo1+/–Opg–/– (1-yr)	Elmo1–/–Opg–/– (1-yr)	Elmo1+/–Opg–/– (1-yr)	Elmo1–/–Opg–/– (1-yr)
1.8824	2.4898	0.5804	0.3949
1.7299	2.2789	0.6133	0.4446
1.6422	3.9683	0.6483	0.2664
Fig. 1g
Trabecular number (1/mm)		Trabecular spacing (mm)
Elmo1+/+ (OVX)	Elmo1–/– (OVX)	Elmo1+/+ (OVX)	Elmo1–/– (OVX)
3.0564	4.2043	0.3329	0.2306
3.2481	3.3146	0.3133	0.3029
2.5597	3.3244	0.3961	0.2995
2.8596	4.3251	0.3466	0.2245
2.7756	3.5109	0.3632	0.28
2.8804	2.8495	0.3497	0.3492
2.891	3.1488	0.3387	0.3117
	3.1643		0.308

## Sheet: Figure 2
qPCR analysis of gene expression in the paws of Elmo1–/– (KO) mice (biological replicates)											Fig. 2i - Immunoblot of cell extracts from macrophages and osteoclasts from Elmo1fl/fl-Cx3cr1-Cre mice
Fig. 2b - healthy controls vs. CIA day 50
Oscar expression				Cathepsin K (Ctsk) expression
WT (Ctrl)	WT (CIA)	KO (CIA)		WT (Ctrl)	WT (CIA)	KO (CIA)
0	0.00814626	0.00076242		0.0757988	1.15287	0.0616591
0.00014434	0.0166823	9.3265e-05		0.189739	1.81967	0.0773084
	0.00627984	0			1.10435	0.0703836
	0.00836072	0.000386757			1.24454	0.126668
	0.00798774	0			1.20101	0.0645557
	0.0115918	0.000929586			1.32609	0.090739
Fig. 2f - K/BxN day 10
Oscar expression			Cathepsin K (Ctsk) expression
Elmo1+/–	Elmo1–/–		Elmo1+/–	Elmo1–/–
0.000206307	2.37343e-05		0.282653	0.073336
8.25921e-05	3.21255e-05		0.219198	0.133216
4.11226e-05	0.000121359		0.239702	0.158412
0.000231423	0.000171793		0.0911827	0.102047
0.000199899	0.000105342		0.193294	0.1188
0.000169664	0		0.211052	0.0948089
0.000100427	0		0.217103	0.165317
Fig. 2d - Quantification of bone erosions by microCT analysis in Elmo1–/– (KO) mice in CIA (biological replicates)
Erosion pore number			% Erosion
WT	KO		WT	KO
4850344	1330672		2.82	1.27
4758026	1001885		9.65	0.77
4891375	2425697		9.04	2.47
Quantification of bone erosions in histology sections in K/BxN (biological replicates)
Fig. 2g
Elmo1+/–	Elmo1–/–
1.5	0.5
3	1
2	0.75
2.75	0
2.5	1.75
2.5	1
2.25	1.5
Fig. 2k
Elmo1fl/fl	Elmo1fl/fl-Cx3cr1-Cre
0.75	1.375
2.5	1
2.25	0.5
2	1.75
1.5	0.125
2.75	0.75
	1
	1.625

## Sheet: Figure 3
Fig. 3a - Elmo1 gene expression during osteoclast differentiation ex vivo
Day 0	Day 4	Day 7	Macrophages
0.0149676	0.0430808	0.0218647	0.023045
0.0155971	0.0322067	0.02779	0.0202798
Fig. 3b - Immunoblot of ELMO1 protein expression in macrophages and osteoclasts
Fig. 3d - Quantification of erosion pits in osteoclast cultures											Fig. 3h - Immunoblot of active Rac1 in GST-CRIB pulldowns from osteoclasts
Elmo1 WT	Elmo1 KO
305.54	28.75
405.73	94.54
1691.35	13.84
102.63	253.6
367.04	447.84
108.47	827.06
644.42	169.39
117.93	431.46
1447.79	181.38
318.02	82.26
176.41	63.93
56.63	122.31
45.9	102.72
886.22	141.42
117.25	45.81
1344	51.36
847.33	800.16
545.88	232.74
68.71	60.33
352.03	133.52
695	21.54
708.16	46.1
218.31	105.16
167.93	123.87
52.92	64.42
64.91	284.1
162.76	41.81
3145.48	37.43
2038.12	67.25
366.36	310.12
134.98	40.54
199.5	60.04
1453.15	31.68
398.23	100.68
165.2	0
320.55	42.59
451.64	60.33
106.53	41.23
216.56	9.94
179.43	165.39
132.16	61.21
81.28	57.7
262.66	42.59
331.56	1060.19
107.5	16.47
46.88	38.3
56.04	31.48
157.89	38.59
114.03	31.29
288	44.54
103.5	25.15
97.46	24.85
889.24	34.01
276.69	107.5
96.88	137.71
109.64	29.82
420.55	185.27
14893.5	435.17
81.28	42.88
339.85	40.84
105.55	2015.41
1629.46	22.32
541.98	30.21
95.51	47.17
309.15	56.14
138.49	48.54
270.26	27.48
142.59	35.28
63.45	27
165.39	45.22
542.96	38.2
16174.5	70.17
868.97	816.83
191.12	1468.94
94.64	1408.61
125.73	97.27
316.46	25.44
505.92	21.83
2135.38	37.82
69.69	34.99
655.43	233.91
124.26	3127.74
586.82	106.23
122.41	118.61
2197.27	549.78
490.91	67.54
1098.98	86.25
548.22	49.02
286.34	167.54
180.11	68.91
3336.99	185.08
133.04	259.05
111.98	1247.8
88.01	39.57
498.81	140.54
147.36	89.57
226.5	42.98
142.1	24.66
1904.69	49.61
1339.03	100.19
128.65	45.9
189.17	288
214.71	223.48
217.44	30.99
181.67	19.2
255.74	36.06
111.79	93.66
249.11	97.36
118.71	57.7
135.47	73.19
61.99	303.3
130.99	149.9
214.03	1540.87
382.44	67.15
59.06	72.12
272.11	751.43
250.28	43.96
876.18	52.34
236.34	204.77
139.66	76.99
76.9	810
151.85	83.62
210.03	74.66
51.36	65.49
848.7	57.21
75.44	58.28
158.57	55.94
290.24	49.12
483.12	18.03
2609.05	27.48
574.54	79.24
236.73	49.51
72.9	31.87
773.85	324.74
908.63	107.01
312.36	47.76
569.86	42.69
116.86	221.34
82.84	207.69
808.74	116.37
704.94	50
575.41	50.1
333.22	104.09
391.02	570.54
306.22	62.18
176.31	43.08
779.11	187.91
341.21	635.35
303.5	873.74
130.21	5149.09
101.75	601.92
281.96	195.12
105.36	84.5
824.82	130.99
793.73	33.04
716.83	2178.36
2730.09	70.95
647.53	77.87
318.5	20.86
114.91	41.62
740.71	114.32
179.91	110.72
74.27	83.62
564.21	51.75
357.88	53.31
36.16	44.54
46.29	39.18
133.42	84.79
241.51	28.75
57.5	59.65
376.1	277.86
562.74	23.29
1603.63	33.23
149.41	107.89
196.77	40.84
39.08	90.64
	28.65
	29.04
	27.58
	21.93
	140.54
	171.63
	118.61
	47.07
	134.69
	7033.02
	341.7
	29.63
	15.98
	68.81
	64.62
	78.65
	67.54
	34.7
	64.23
	50
	39.08
	46.39
	64.91
	464.79
	82.94
	74.27
	134.59
	97.46
	62.18
	285.47
	34.5
	277.08
	247.75
	332.25
	2991.58
	1415.24
	455.15
	174.36
	1834.62
	88.98
	66.96
	31.48
	34.7
	119.2
	53.02
	56.53
	36.65
	39.28
	110.62
	27.58
	83.52
	55.65
	203.11
	21.83
	16.18
	224.06
	135.86
	535.65
	134.01
	87.33
	182.55
	67.74
	48.63
	1445.55
	69.1
	157.6
	30.99
	69.39
	19.88
	59.55
	366.26
	65.01
	35.18
	195.22
	107.21
	198.82
	60.13
	75.24
	42.3
	352.81
	73.29
	2065.02
	239.17
	118.71
	34.79
	672.97
	86.06
	40.15
	105.65
	65.59
	112.28
	2633.02
	113.25
	91.91
	202.82
	216.56
	87.62
	80.89
	103.31
	74.85
	1106.48
	108.28
	210.71
	168.51
	723.36
	3159.51
	2602.23
	648.12
	5727.43
	103.31
	94.93
	78.94
	433.22
	267.24
	122.51
	217.63
	220.17
	165.49
	405.73
	789.15
	3710.66
	243.36
	829.79
	762.25
	1778.58
	511.09
	42.69
	1781.66
	36.93
	126.93
	154.26
	195.75
	118.88
	37.25
	107.02
	65.56
	35.01
	89.77
	14.61
	8.63
	2.89
	54.11
	38.39
	244.7
	210.85
	2.71
	55.82
	87.59
	5.6
	149.45
	8.81
	2.75
	10.22
	107.11
	78.27
	17.87
	45.14
	2.87
	5.36
	70.92
	6.73
	6.47
	76.36
	11.77
	14.75
	25.85
	156.67
	242.62
	33.92
	8.9
	14.15
	26.87
	5.53
	4.16
	8.3
	142.47
	3.51
	20.7
	17.46
	2.06
	1.92
	5.94
	11.42
	10.8
	115.97
	32.79
	170.29
	12.12
	20.53
	123.46
	10.01
	4.42
	4878.39
	65.53
	32.67
	99.43
	19.82
	265.23
	184.92
	7.38
	10.91
	203.51
	2719.62
	7.45
	235.38
	13.3
	18.68
	309.1
	5.62
	400.37
	0
	246.22
	67.27
	37.04
	6867.22
	5.02
	202.1
	12.67
	84.4
	3.84
	386.15
	13.32
	26.27
	676.75
	20.23
	14.11
	67.34
	28.07
	114.23
	21.37
	83.41
	651.77
	257.39
	8.14
	1095.66
	58.67
	16.14
	150.01
	23.79
	13.74
	185.5
	52.51
	43.24
	23.66
	4.79
	4.86
	10.57
	4.07
	54.8
	6.41
	1.55
	16.28
	5.92
	96.4
	659.29
	11.08
	583.03
	36.49
	27.19
	30.39
	21.2
	181.29
	66.97
	27.49
	32.14
	7.89
	3.98
	17.57
	52.42
	24.23
	15.75
	1.71
	548.43
	81.07
	8.65
	39.7
	4.46

## Sheet: Figure 4
Fig. 4h - Quantification of resorption pits in wild type osteoclast cultures treated with peptides (biological replicates)
TAT-Scr	TAT-EIP
59.5014	24.7089
67.148	17.8927
87.1939	63.8677

## Sheet: Suppl. Fig.1
Suppl. Fig. 1c - Inflammation score in histology sections of Elmo1fl/fl-Cx3cr1-Cre mice on day 10 of K/BxN serum induced arthritis (biological replicates)
Elmo1fl/fl	Elmo1fl/fl-Cx3cr1-Cre
1	1.75
2.625	2
2.5	1
2	2.25
1.5	1
3	1.5
	1.5
	2.25

## Sheet: Suppl. Fig.2
Suppl. Fig. 2a - Whole body bone mineral density acquired by DEXA scan in healthy mice (biological replicates)
Elmo1+/+	Elmo1+/–	Elmo1–/–
0.0442	0.0425	0.0431
0.0441	0.0461	0.0478
0.0451	0.047	0.0496
	0.0453	0.0437
	0.0488	0.045
	0.0494
Suppl. Fig. 2b - The number of TRAP+ cells in tibias from healthy mice (biological replicates)
Elmo1+/+	Elmo1+/–	Elmo1–/–
65	56	72
58	58	66
66	61	76
53		82
64		64
58
Suppl. Fig. 2c - TRAcP-5b and CTX-I ELISA data in healthy mice (biological replicates)
TRAcP-5b ELISA					CTX-I ELISA
Elmo1+/+	Elmo1+/–	Elmo1–/–	Opg–/–		Elmo1+/+	Elmo1–/–
5.47333	6.58933	5.964	11.0747		40.7317	31.6468
7.42	5.268	8.9			22.1866	12.5605
6.468	5.776	9.456			13.8422	54.4976
4.05467	5.20933	8.864			25.1549	16.7452
4.97333		4.75467				11.6327
4.368		7.972				16.2586
5.576		6.06133				25.3479
4.88933		6.97867				13.3229
Suppl. Fig. 2d - TRAcP-5b and CTX-I ELISA data in DBA/1J mice healthy or subjected to CIA (biological replicates)
TRAcP-5b ELISA					CTX-I ELISA
Healthy = Day 0		Day 50 of CIA			Healthy = Day 0		Day 50 of CIA
Elmo1+/+	Elmo1–/–	Elmo1+/+	Elmo1–/–		Elmo1+/+	Elmo1–/–	Elmo1+/+	Elmo1–/–
0.124	0.408	0.981	1.84		12.2965	13.3943	27.357	30.8136
0.075	0.177	1.028	2.059		4.0799	8.03186	45.6296	33.5279
	0.477	0.64	1.004		11.5806	13.6806	42.6207	33.8525
	0.359	1.112	0.938		14.4199	12.2263	36.5845	38.1788
		0.854	1.294			14.6015	28.501	24.7281
		1.63	1.172			20.6134	36.2935	25.8872
		0.881	1.498			17.2354	25.779	49.0696
		1.155					56.4929	13.9861
		1.138					31.9596	25.9089
							21.5163	34.8395
							26.4533
Suppl. Fig. 2e - TRAcP-5b and CTX-I ELISA data in OPG knockout mice (biological replicates)
TRAcP-5b ELISA - all mice are Opg–/–				CTX-I ELISA - all mice are Opg–/–
Elmo1+/–	Elmo1–/–			Elmo1+/+	Elmo1+/–	Elmo1–/–
3.341	2.893			67.878	63.9969	73.5526
2.43	4.415			94.1302	50.8167	55.6609
3.975	3.12			95.3669	56.213	50.0836
3.14	2.282				52.5	50.1218
3.135	2.958				78.8296	44.383
	2.502					44.2864
	3.92					43.4913

## Sheet: Suppl. Fig.3
Suppl. Fig. 3a - Osteoclast numbers in 10x magnifications of osteoclast cultures stained with anti-Cathepsin K and Hoechst (cells with 3+ nuclei, biological replicates)
Elmo1 WT	Elmo1 KO
14.25	11.8
17.5	21.8
18	23
20	27
21	17
Suppl. Fig. 3b - same data presented in Fig. 3d
Suppl. Fig. 3c - ELMO1 protein expression in Hoxb8 cell extracts

## Sheet: Suppl. Fig.4
Suppl. Fig. 4b - Osteoclast gene expression analyzed by qPCR (biological replicates)
Elmo1					Nfatc1
Macrophages		Osteoclasts			Macrophages		Osteoclasts
Elmo1 WT	Elmo1 KO	Elmo1 WT	Elmo1 KO		Elmo1 WT	Elmo1 KO	Elmo1 WT	Elmo1 KO
0.0800092	0.00657224	0.197128	0.0156577		0.0482568	0.0403656	0.481514	0.44527
0.107661	0.0054291	0.184228	0.0132653		0.0626481	0.0308034	0.441866	0.351757
0.0627441	0.0064412	0.191762	0.0110701		0.0367241	0.0339074	0.465878	0.355968
Calcitonin receptor (Calcr)					Cathepsin K (Ctsk)
Macrophages		Osteoclasts			Macrophages		Osteoclasts
Elmo1 WT	Elmo1 KO	Elmo1 WT	Elmo1 KO		Elmo1 WT	Elmo1 KO	Elmo1 WT	Elmo1 KO
0	0	0.12549	0.193128		0.0101099	0.00999755	50.5598	70.6337
0	0	0.115023	0.198684		0.00977191	0.0055908	41.0964	55.1304
0	0	0.140395	0.153846		0.0146906	0.0105593	67.1387	62.2542

## Sheet: Suppl. Fig.5
Suppl. Fig. 5a - Peritoneal macrophage efferocytosis quantification (biological replicates)
Efferocytosis %					Efferocytosis MFI
Without Cytochalasin D		With Citochalasin D			Without Cytochalasin D		With Citochalasin D
Elmo1 WT	Elmo1 KO	Elmo1 WT	Elmo1 KO		Elmo1 WT	Elmo1 KO	Elmo1 WT	Elmo1 KO
21.3	26.3333	3.34333	3.64667		1137.67	1228	801	907.333
31.2333	34.7				1294	1353
25.6667	23.6667				1202	1180.33
	35.7333					1401.33
Suppl. Fig. 5c - Osteoclast gene expression analyzed by qPCR (biological replicates)
Integrin beta3				Integrin beta5
Macrophages	Osteoclasts	Osteoclasts		Macrophages	Osteoclasts	Osteoclasts
Elmo1 WT	Elmo1 WT	Elmo1 KO		Elmo1 WT	Elmo1 WT	Elmo1 KO
0.00315576	0.510118	1.1999		0.0110697	0.00753623	0.00798501
	0.351833	1.25265			0.00584217	0.0125744
	0.398857	1.09563			0.00712815	0.00747128
	0.790809	1.09215			0.0093755	0.00728586
	0.527299				0.00748189

## Sheet: Suppl. Fig.6
Suppl. Fig. 6a - Cathepsin G and Myeloperoxidase protein expression in cell extracts from osteoclast cultures
Cathepsin G
Myeloperoxidase

[truncated: 1 more sheets: Suppl. Fig.7]
